# Supplementary material for: Discovery of Fissidens pokhrensis (Fissidentaceae) in China and an updated key to Chinese species with semilimbate leaves and papillose or mammillose laminal cells
Source: PhytoKeys. 2026 Jun 9;276:25–33. doi: 10.3897/phytokeys.276.187004 (PMC13273346; doi:10.3897/phytokeys.276.187004)
Supplement: XML Treatment for Fissidens pokhrensis [file phytokeys.276.187004-treatment1.xml]

<!DOCTYPE tp:taxon-treatment
  PUBLIC "-//TaxonX//DTD Taxonomic Treatment Publishing DTD v0 20100105//EN" "tax-treatment-NSO.dtd">
<tp:taxon-treatment xmlns:tp="http://www.plazi.org/taxpub"><tp:treatment-meta><kwd-group><label>Taxon classification</label><kwd>
              <named-content content-type="kingdom">
                <named-content content-type="taxon-name">
                  <named-content content-type="kingdom">Plantae</named-content>
                </named-content>
              </named-content>
            </kwd><kwd>
              <named-content content-type="order">Hypnales</named-content>
            </kwd><kwd>
              <named-content content-type="family">Leucodontaceae</named-content>
            </kwd></kwd-group><mixed-citation publication-type="journal"><person-group><name><surname>Liu</surname><given-names>Zi-Qi</given-names></name><name><surname>Ke</surname><given-names>An-Ran</given-names></name><name><surname>Ho</surname><given-names>Boon-Chuan</given-names></name><name><surname>Wang</surname><given-names>Shun-Li</given-names></name><name><surname>Wei</surname><given-names>Yu-Mei</given-names></name><name><surname>Ye</surname><given-names>Wen</given-names></name></person-group><article-title>Discovery of <italic><tp:taxon-name><tp:taxon-name-part taxon-name-part-type="genus" reg="Fissidens">Fissidens</tp:taxon-name-part> <tp:taxon-name-part taxon-name-part-type="species" reg="pokhrensis">pokhrensis</tp:taxon-name-part></tp:taxon-name></italic> (<tp:taxon-name><tp:taxon-name-part taxon-name-part-type="family" reg="Fissidentaceae">Fissidentaceae</tp:taxon-name-part></tp:taxon-name>) in China and an updated key to Chinese species with semilimbate leaves and papillose or mammillose laminal cells</article-title><source>PhytoKeys</source><day>09</day><month>06</month><year>2026</year><volume>276</volume><fpage>25</fpage><lpage>33</lpage><pub-id pub-id-type="doi">10.3897/phytokeys.276.187004</pub-id></mixed-citation></tp:treatment-meta><tp:nomenclature><tp:taxon-name><object-id xmlns:xlink="http://www.w3.org/1999/xlink" content-type="arpha" xlink:type="simple">5D98C1E7-493D-59E2-B72E-807BA0F0DBA1</object-id>
                		<tp:taxon-name-part taxon-name-part-type="genus" reg="Fissidens">Fissidens</tp:taxon-name-part> <tp:taxon-name-part taxon-name-part-type="species" reg="pokhrensis">pokhrensis</tp:taxon-name-part>
                	</tp:taxon-name><tp:taxon-authority>Nork. ex S.S.Kumar, Miscellanea Bryologica et Lichenologica 8(6): 120. 1979.</tp:taxon-authority><xref ref-type="fig" rid="F2">Fig. 2</xref></tp:nomenclature><tp:treatment-sec sec-type="Diagnosis"><title>Diagnosis.</title><p><italic><tp:taxon-name><tp:taxon-name-part taxon-name-part-type="genus" reg="Fissidens">Fissidens</tp:taxon-name-part> <tp:taxon-name-part taxon-name-part-type="species" reg="pokhrensis">pokhrensis</tp:taxon-name-part></tp:taxon-name></italic> is characterized by its small plant size, oblong to oblong-obovate leaves with acute apices, bryoides-type costae ending 7–19 cells below the apex, pluripapillose laminal cells, and limbidia restricted to the vaginant laminae of perichaetial leaves. This species morphologically resembles <italic><tp:taxon-name><tp:taxon-name-part taxon-name-part-type="genus" reg="Fissidens">F.</tp:taxon-name-part> <tp:taxon-name-part taxon-name-part-type="species" reg="gardneri">gardneri</tp:taxon-name-part></tp:taxon-name></italic> Mitt. and <italic><tp:taxon-name><tp:taxon-name-part taxon-name-part-type="genus" reg="Fissidens">F.</tp:taxon-name-part> <tp:taxon-name-part taxon-name-part-type="species" reg="pallidinervis">pallidinervis</tp:taxon-name-part></tp:taxon-name></italic> Mitt. in possessing pluripapillose laminal cells and similar limbidium distribution. However, <italic><tp:taxon-name><tp:taxon-name-part taxon-name-part-type="genus" reg="Fissidens">F.</tp:taxon-name-part> <tp:taxon-name-part taxon-name-part-type="species" reg="pokhrensis">pokhrensis</tp:taxon-name-part></tp:taxon-name></italic> is distinguished by its distinctly acute leaf apices, whereas <italic><tp:taxon-name><tp:taxon-name-part taxon-name-part-type="genus" reg="Fissidens">F.</tp:taxon-name-part> <tp:taxon-name-part taxon-name-part-type="species" reg="gardneri">gardneri</tp:taxon-name-part></tp:taxon-name></italic> and <italic><tp:taxon-name><tp:taxon-name-part taxon-name-part-type="genus" reg="Fissidens">F.</tp:taxon-name-part> <tp:taxon-name-part taxon-name-part-type="species" reg="pallidinervis">pallidinervis</tp:taxon-name-part></tp:taxon-name></italic> typically exhibit broadly acute, obtuse, or rounded apices.</p><fig id="F2" position="float" orientation="portrait"><object-id xmlns:xlink="http://www.w3.org/1999/xlink" content-type="doi" xlink:type="simple">10.3897/phytokeys.276.187004.figure2</object-id><object-id xmlns:xlink="http://www.w3.org/1999/xlink" content-type="arpha" xlink:type="simple">C7B8F664-E6E0-54B6-9EBB-7768CE4CA6E3</object-id><label>Figure 2.</label><caption><p><italic><tp:taxon-name><tp:taxon-name-part taxon-name-part-type="genus" reg="Fissidens">Fissidens</tp:taxon-name-part> <tp:taxon-name-part taxon-name-part-type="species" reg="pokhrensis">pokhrensis</tp:taxon-name-part></tp:taxon-name></italic>. <bold>A</bold>. Habitat, wet; <bold>B, C</bold>. Plants; <bold>D–G</bold>. Leaves; <bold>H</bold>. Leaf apex; <bold>I</bold>. Median part of leaf; <bold>J</bold>. Leaf base; <bold>K</bold>. Median cells of apical lamina; <bold>L</bold>. Median cells of vaginant lamina; <bold>M</bold>. Marginal cells of vaginant lamina; <bold>N</bold>. Cross section of leaf; <bold>O</bold>. Cross section of stem. All from <italic>W. Ye &amp; Z.-G. Yang 20230825-03</italic> (<bold>A</bold>. Taken by Wen Ye; <bold>B–M, O</bold>. Taken by Zi-Qi Liu; <bold>N</bold>. Taken by An-Ran Ke).</p></caption><graphic xmlns:xlink="http://www.w3.org/1999/xlink" xlink:href="phytokeys-276-025_article-187004__-g002.jpg" id="oo_1674770.jpg" position="float" orientation="portrait" xlink:type="simple"><uri content-type="original_file" xlink:type="simple">https://binary.pensoft.net/fig/1674770</uri></graphic></fig></tp:treatment-sec><tp:treatment-sec sec-type="Description"><title>Description.</title><p>Plants small, green to yellowish green. Shoots single or occasionally branched, 2.0–2.7 mm long, 1.0–1.3 mm wide, with 8–12 pairs of leaves. Stem cortical cells in cross section small and thick-walled, central strand slightly differentiated. Axillary hyaline nodules not differentiated. Leaves curled when dry; lower ones small and remote, upper ones larger and more densely arranged, oblong to oblong-obovate, 0.6–0.8 mm long, 0.2–0.3 mm wide, apex acute; base of dorsal lamina rounded to wedge-shaped, not decurrent; vaginant laminae ca. 1/2 of leaf length, unequal; vegetative leaves elimbate; costae ending 7–19 cells below apex, bryoides-type in cross section, often slightly bent at junction of vaginant laminae; margin irregularly serrulate by projecting cells; laminal cells irregularly quadrate to hexagonal, (5–)6–8(–11) μm across, thin-walled, pluripapillose, with 4–6 papillae at the corners. Perichaetia and perigonia not seen. Sporophytes not seen.</p></tp:treatment-sec><tp:treatment-sec sec-type="Specimens examined"><title>Specimens examined</title><p>. China • Yunnan Province, Baoshan City, Longyang District, Mangkuan Township, Hanlong Village; <named-content xmlns:xlink="http://www.w3.org/1999/xlink" content-type="dwc:verbatimCoordinates" xlink:type="simple">25°18.557'N, 98°48.025'E</named-content>; elev. 1575 m; 25 Aug. 2023; W. Ye &amp; Z.-G. Yang 20230825-03; on tree trunk near the tree base; <named-content xmlns:xlink="http://www.w3.org/1999/xlink" content-type="dwc:institutional_code" xlink:title="Xiamen University" xlink:href="https://scientific-collections.gbif.org/institution/71e880d8-f6b3-4858-a66b-50a6d8ff0c9f" xlink:type="simple">AU</named-content>.</p></tp:treatment-sec><tp:treatment-sec sec-type="Distribution"><title>Distribution.</title><p>New to China (Yunnan). Also known from India (<xref ref-type="bibr" rid="B11">Kumar 1979</xref>; <xref ref-type="bibr" rid="B8">Daniels and Daniel 2013</xref>; <xref ref-type="bibr" rid="B14">Manjula et al. 2022</xref>; <xref ref-type="bibr" rid="B18">Neethu et al. 2024</xref>), Japan (<xref ref-type="bibr" rid="B24">Suzuki 2017</xref>), and Myanmar (<xref ref-type="bibr" rid="B5">Bruggeman-Nannenga and Müller 2020</xref>).</p></tp:treatment-sec><tp:treatment-sec sec-type="Notes"><title>Notes.</title><p>The Chinese specimen is identified as <italic><tp:taxon-name><tp:taxon-name-part taxon-name-part-type="genus" reg="Fissidens">F.</tp:taxon-name-part> <tp:taxon-name-part taxon-name-part-type="species" reg="pokhrensis">pokhrensis</tp:taxon-name-part></tp:taxon-name></italic> based on several key gametophytic characters consistent with the protologue (<xref ref-type="bibr" rid="B11">Kumar 1979</xref>). Most notably, it is small in stature, with pluripapillose laminal cells and vaginant laminae extending approximately half of the total leaf length. The leaves are oblong to oblong-obovate (described as ovate-lingulate in <xref ref-type="bibr" rid="B11">Kumar 1979</xref>), with the costa ending more than five cells below the acute apex. Although no perichaetial leaves are available to check for a differentiated limbidium along the vaginant laminae, the complete absence of a limbidium on all available vegetative leaves, combined with the aforementioned character states and the epiphytic habitat, provides a robust basis for this identification.</p></tp:treatment-sec><ref-list><ref id="B11"><mixed-citation xmlns:xlink="http://www.w3.org/1999/xlink" xlink:type="simple">Kumar SS (1979) Notes on two species of <italic><tp:taxon-name><tp:taxon-name-part taxon-name-part-type="genus">Fissidens</tp:taxon-name-part></tp:taxon-name></italic>. Miscellanea Bryologica et Lichenologica 8(6): 118–120. <ext-link xlink:href="10.18968/mbl.8.6_118" ext-link-type="doi" xlink:type="simple">https://doi.org/10.18968/mbl.8.6_118</ext-link></mixed-citation></ref><ref id="B8"><mixed-citation xmlns:xlink="http://www.w3.org/1999/xlink" xlink:type="simple">Daniels AED, Daniel P (2013) The Bryoflora of the Southernmost Western Ghats, India. Bishen Singh Mahendra Pal Singh, Dehra Dun, 352 pp.</mixed-citation></ref><ref id="B14"><mixed-citation xmlns:xlink="http://www.w3.org/1999/xlink" xlink:type="simple">Manjula KM, Manju CN, Rajesh KP (2022) <tp:taxon-name><tp:taxon-name-part taxon-name-part-type="family">Fissidentaceae</tp:taxon-name-part></tp:taxon-name> (<tp:taxon-name><tp:taxon-name-part taxon-name-part-type="phylum">Bryophyta</tp:taxon-name-part></tp:taxon-name>) of the Western Ghats, India. Centre for Research in Indigenous Knowledge, Science &amp; Culture, Kozhikode, 449 pp.</mixed-citation></ref><ref id="B18"><mixed-citation xmlns:xlink="http://www.w3.org/1999/xlink" xlink:type="simple">Neethu P, Sreeja P, Daniels AED (2024) <italic><tp:taxon-name><tp:taxon-name-part taxon-name-part-type="genus">Fissidens</tp:taxon-name-part> <tp:taxon-name-part taxon-name-part-type="species">pokhrensis</tp:taxon-name-part></tp:taxon-name></italic> Nork.— a new record to Kerala. Acta Botanica Hungarica 66(1–2): 101–104. <ext-link xlink:href="10.1556/034.66.2024.1-2.6" ext-link-type="doi" xlink:type="simple">https://doi.org/10.1556/034.66.2024.1-2.6</ext-link></mixed-citation></ref><ref id="B24"><mixed-citation xmlns:xlink="http://www.w3.org/1999/xlink" xlink:type="simple">Suzuki T (2017) Many interesting mosses newly found in Japan. Hattoria 8: 1–88.</mixed-citation></ref><ref id="B5"><mixed-citation xmlns:xlink="http://www.w3.org/1999/xlink" xlink:type="simple">Bruggeman-Nannenga MA, Müller F (2020) A contribution to the <italic><tp:taxon-name><tp:taxon-name-part taxon-name-part-type="genus">Fissidens</tp:taxon-name-part></tp:taxon-name></italic> Hedw. (<tp:taxon-name><tp:taxon-name-part taxon-name-part-type="phylum">Musci</tp:taxon-name-part></tp:taxon-name>, <tp:taxon-name><tp:taxon-name-part taxon-name-part-type="family">Fissidentaceae</tp:taxon-name-part></tp:taxon-name>) of Myanmar, including <italic><tp:taxon-name><tp:taxon-name-part taxon-name-part-type="genus">F.</tp:taxon-name-part> <tp:taxon-name-part taxon-name-part-type="species">strictidens</tp:taxon-name-part></tp:taxon-name></italic> sp. nov. and <italic><tp:taxon-name><tp:taxon-name-part taxon-name-part-type="genus">F.</tp:taxon-name-part> <tp:taxon-name-part taxon-name-part-type="species">pseudoanomalus</tp:taxon-name-part></tp:taxon-name></italic> sp. nov. Cryptogamie, Bryologie 41: 229–238. <ext-link xlink:href="10.5252/cryptogamie-bryologie2020v41a18" ext-link-type="doi" xlink:type="simple">https://doi.org/10.5252/cryptogamie-bryologie2020v41a18</ext-link></mixed-citation></ref></ref-list></tp:taxon-treatment>
